# Supplementary material for: The Increase in Frequency of Protective Behavior against Pesticide Poisoning in Narail, Bangladesh through Use of an Easy Paper Checklist; an Interventional Study
Source: Int J Environ Res Public Health. 2021 Sep 4;18(17):9349. doi: 10.3390/ijerph18179349 (PMC8431624; doi:10.3390/ijerph18179349)
Supplement: Supplementary file 1 [file ijerph-18-09349-s001.zip]

Archive with 1 entries (1 files):
- ijerph-1361955-SI.pdf
